# Supplementary material for: Selenoprotein DIO2 Is a Regulator of Mitochondrial Function, Morphology and UPRmt in Human Cardiomyocytes
Source: Int J Mol Sci. 2021 Nov 2;22(21):11906. doi: 10.3390/ijms222111906 (PMC8584701; doi:10.3390/ijms222111906)
Supplement: Supplementary file 1 [file ijms-22-11906-s001.zip]

Archive with 3 entries (3 files):
- Supplemental figures_revised v3.pdf
- Supplemental methods_rebutal.pdf
- Supplemental tables_rebutal.pdf
